# Supplementary material for: Response of reef corals on a fringing reef flat to elevated suspended-sediment concentrations: Molokaʻi, Hawaiʻi
Source: PeerJ. 2014 Dec 18;2:e699. doi: 10.7717/peerj.699 (PMC4304865; doi:10.7717/peerj.699)
Supplement: Supplemental Information 1 — Suspended sediment dataset from the US Geological Society [file peerj-02-699-s001.xls]

## Sheet: Suspended Sed Data All
Date	Transect		Distance	Filter (Sample) # (includes date and site)	Filter Wt (g)	Sample Vol (ml)	Filter + Sample Wt (g)	Sample Wt (g)	Sample Wt (mg)	Suspended Sediment Concentration (mg/l)	Latitude (dd WGS84)	Longitude (dd WGS84)	Notes
40605	A	1	50	MK-040605-A050W	0.088	2217	0.11	0.022	22	9.92332	21.0483	-156.887
40605	A	1	100	MK-040605-A100W	0.089	2250	0.122	0.033	33	14.6667	21.0479	-156.887
40605	A	1	250	MK-040605-A250W	0.089	2264	0.111	0.022	22	9.71731	21.0466	-156.888
40605	A	1	400	MK-040605-A400W	0.085	2220	0.121	0.036	36	16.2162	21.0452	-156.888
40605	A	1	550	MK-040605-A550W	0.085	2262	0.103	0.018	18	7.95756	21.0439	-156.888
40605	A	1	700	MK-040605-A700W	0.088	2236	0.094	0.006	6	2.68336	21.0426	-156.889
40605	B	2	50	MK-040605-B050W	0.088	1055	0.111	0.023	23	21.8009	21.0555	-156.902
40605	B	2	100	MK-040605-B100W	0.089	1059	0.118	0.029	29	27.3843	21.0551	-156.902
40605	B	2	250	MK-040605-B250W	0.089	1067	0.102	0.013	13	12.1837	21.0538	-156.903
40605	B	2	400	MK-040605-B400W	0.083	2248	0.107	0.024	24	10.6762	21.0525	-156.903
40605	B	2	550	MK-040605-B550W	0.086	2256	0.093	0.007	7	3.10284	21.0512	-156.903
40605	B	2	700	MK-040605-B700W	0.087	2254	0.101	0.014	14	6.21118	21.0499	-156.904
40605	C	3	50	MK-040605-C050W	0.085	1068	0.186	0.101	101	94.5693	21.0593	-156.924
40605	C	3	100	MK-040605-C100W	0.087	1069	0.128	0.041	41	38.3536	21.0589	-156.925
40605	C	3	250	MK-040605-C250W	0.084	1078	0.101	0.017	17	15.7699	21.0576	-156.925
40605	C	3	400	MK-040605-C400W	0.088	2179	0.109	0.021	21	9.63745	21.0563	-156.925
40605	C	3	550	MK-040605-C550W	0.089	1650	0.098	0.009	9	5.45455	21.0549	-156.926
40605	C	3	700	MK-040605-C700W	0.085	2300	0.093	0.008	8	3.47826	21.0536	-156.926
40605	D	4	50	MK-040605-D050W	0.085	1180	0.118	0.033	33	27.9661	21.0619	-156.939
40605	D	4	100	MK-040605-D100W	0.089	1076	0.112	0.023	23	21.3755	21.0614	-156.94
40605	D	4	250	MK-040605-D250W	0.089	1000	0.098	0.009	9	9	21.0601	-156.94
40605	D	4	400	MK-040605-D400W	0.088	2290	0.099	0.011	11	4.80349	21.0588	-156.94
40605	D	4	550	MK-040605-D550W	0.085	2005	0.105	0.02	20	9.97506	21.0575	-156.941
40605	E	5	50	MK-040605-E050W	0.088	1050	0.145	0.057	57	54.2857	21.0653	-156.953
40605	E	5	100	MK-040605-E100W	0.09	1100	0.137	0.047	47	42.7273	21.0649	-156.953
40605	E	5	250	MK-040605-E250W	0.088	1000	0.12	0.032	32	32	21.0636	-156.954
40605	E	5	400	MK-040605-E400W	0.088	2000	0.107	0.019	19	9.5	21.0623	-156.954
40605	E	5	550	MK-040605-E550W	0.088	2042	0.097	0.009	9	4.40744	21.061	-156.955
40605	E	5	700	MK-040605-E700W	0.085	1755	0.098	0.013	13	7.40741	21.0597	-156.955	filter caught in threads and tore; stopped short of full 2L hence -215
40605	F	6	50	MK-040605-F050W	0.089	1120	0.12	0.031	31	27.6786	21.0698	-156.969
40605	F	6	100	MK-040605-F100W	0.085	1050	0.115	0.03	30	28.5714	21.0694	-156.97
40605	F	6	250	MK-040605-F250W	0.089	2149	0.122	0.033	33	15.356	21.0681	-156.97
40605	F	6	400	MK-040605-F400W	0.083	2275	0.099	0.016	16	7.03297	21.0669	-156.971
40605	F	6	550	MK-040605-F550W	0.088	2140	0.096	0.008	8	3.73832	21.0656	-156.971
40605	F	6	700	MK-040605-F700W	0.089	2255	0.094	0.005	5	2.21729	21.0643	-156.972
40605	G	7	50	MK-040605-G050W	0.088	1060	0.113	0.025	25	23.5849	21.0752	-156.986
40605	G	7	100	MK-040605-G100W	0.084	1000	0.104	0.02	20	20	21.0749	-156.986
40605	G	7	250	MK-040605-G250W	0.088	1150	0.105	0.017	17	14.7826	21.0736	-156.987
40605	G	7	400	MK-040605-G400W	0.083	2138	0.101	0.018	18	8.41908	21.0723	-156.987
40605	G	7	550	MK-040605-G550W	0.084	2200	0.097	0.013	13	5.90909	21.0711	-156.988
40605	G	7	700	MK-040605-G700W	0.088	4250	0.106	0.018	18	4.23529	21.0706	-156.988
40605	H	8	50	MK-040605-H050W	0.089	765	0.111	0.022	22	28.7582	21.0776	-156.996
40605	H	8	100	MK-040605-H100W	0.089	775	0.108	0.019	19	24.5161	21.0771	-156.996
40605	H	8	250	MK-040605-H250W	0.085	1650	0.104	0.019	19	11.5152	21.0758	-156.997
40605	H	8	400	MK-040605-H400W	0.085	1600	0.097	0.012	12	7.5	21.0745	-156.997
40605	H	8	550	MK-040605-H550W	0.089	1640	0.098	0.009	9	5.4878	21.0738	-156.997	actually at WP 001
40605	I	9	50	MK-040605-I050W	0.084	1600	0.129	0.045	45	28.125	21.083	-157.013
40605	I	9	100	MK-040605-I100W	0.085	1650	0.121	0.036	36	21.8182	21.0826	-157.013
40605	I	9	250	MK-040605-I250W	0.089	1500	0.119	0.03	30	20	21.0813	-157.014
40605	I	9	400	MK-040605-I400W	0.089	2490	0.113	0.024	24	9.63855	21.0801	-157.014
40605	I	9	550	MK-040605-I550W	0.086	3050	0.1	0.014	14	4.59016	21.0788	-157.015
40605	I	9	700	MK-040605-I700W	0.088	2936	0.104	0.016	16	5.44959	21.0776	-157.016
40705	A	1	50	MK-040705-A050W	0.089	1040	0.101	0.012	12	11.5385	21.0483	-156.887
40705	A	1	100	MK-040705-A100W	0.089	1070	0.098	0.009	9	8.41121	21.0479	-156.887
40705	A	1	250	MK-040705-A250W	0.085	1080	0.094	0.009	9	8.33333	21.0466	-156.888
40705	A	1	400	MK-040705-A400W	0.088	2150	0.101	0.013	13	6.04651	21.0452	-156.888
40705	A	1	550	MK-040705-A550W	0.085	2195	0.11	0.025	25	11.3895	21.0439	-156.888
40705	A	1	700	MK-040705-A700W	0.088	2270	0.093	0.005	5	2.20264	21.0426	-156.889	looks like a small piece of filter is missing
40705	B	2	50	MK-040705-B050W	0.086	1070	0.107	0.021	21	19.6262	21.0555	-156.902
40705	B	2	100	MK-040705-B100W	0.088	1075	0.112	0.024	24	22.3256	21.0551	-156.902
40705	B	2	250	MK-040705-B250W	0.084	1070	0.107	0.023	23	21.4953	21.0538	-156.903
40705	B	2	400	MK-040705-B400W	0.084	2120	0.099	0.015	15	7.07547	21.0525	-156.903
40705	B	2	550	MK-040705-B550W	0.086	1695	0.095	0.009	9	5.30973	21.0512	-156.903
40705	B	2	700	MK-040705-B700W	0.088	2265	0.095	0.007	7	3.09051	21.0499	-156.904
40705	C	3	50	MK-040705-C050W	0.085	1080	0.181	0.096	96	88.8889	21.0593	-156.924
40705	C	3	100	MK-040705-C100W	0.089	910	0.121	0.032	32	35.1648	21.0589	-156.925
40705	C	3	250	MK-040705-C250W	0.089	1065	0.104	0.015	15	14.0845	21.0576	-156.925
40705	C	3	400	MK-040705-C400W	0.088	1780	0.108	0.02	20	11.236	21.0563	-156.925
40705	C	3	550	MK-040705-C550W	0.085	1495	0.097	0.012	12	8.02676	21.0549	-156.926
40705	C	3	700	MK-040705-C700W	0.089	1705	0.097	0.008	8	4.69208	21.0536	-156.926
40705	D	4	50	MK-040705-D050W	0.088	1075	0.117	0.029	29	26.9767	21.0619	-156.939
40705	D	4	100	MK-040705-D100W	0.085	1000	0.106	0.021	21	21	21.0614	-156.94
40705	D	4	250	MK-040705-D250W	0.088	1080	0.11	0.022	22	20.3704	21.0601	-156.94
40705	D	4	400	MK-040705-D400W	0.088	1710	0.104	0.016	16	9.35673	21.0588	-156.94
40705	D	4	550	MK-040705-D550W	0.088	1690	0.094	0.006	6	3.5503	21.0575	-156.941
40705	E	5	50	MK-040705-E050W	0.09	1080	0.119	0.029	29	26.8519	21.0653	-156.953
40705	E	5	100	MK-040705-E100W	0.084	1070	0.13	0.046	46	42.9907	21.0649	-156.953
40705	E	5	250	MK-040705-E250W	0.085	1065	0.102	0.017	17	15.9624	21.0636	-156.954
40705	E	5	400	MK-040705-E400W	0.085	2210	0.093	0.008	8	3.61991	21.0623	-156.954
40705	E	5	550	MK-040705-E550W	0.085	2180	0.089	0.004	4	1.83486	21.061	-156.955	filter has some holes in it
40705	E	5	700	MK-040705-E700W	0.089	1670	0.097	0.008	8	4.79042	21.0597	-156.955
40705	F	6	50	MK-040705-F050W	0.085	1050	0.109	0.024	24	22.8571	21.0698	-156.969
40705	F	6	100	MK-040705-F100W	0.088	1083	0.115	0.027	27	24.9307	21.0694	-156.97
40705	F	6	250	MK-040705-F250W	0.087	1080	0.111	0.024	24	22.2222	21.0681	-156.97
40705	F	6	400	MK-040705-F400W	0.089	2240	0.109	0.02	20	8.92857	21.0669	-156.971
40705	F	6	550	MK-040705-F550W	0.089	1897	0.099	0.01	10	5.27148	21.0656	-156.971
40705	F	6	700	MK-040705-F700W	0.09	2236	0.095	0.005	5	2.23614	21.0643	-156.972
40705	G	7	50	MK-040705-G050W	0.089	1088	0.112	0.023	23	21.1397	21.0752	-156.986
40705	G	7	100	MK-040705-G100W	0.089	1078	0.112	0.023	23	21.3358	21.0749	-156.986
40705	G	7	250	MK-040705-G250W	0.089	1087	0.103	0.014	14	12.8795	21.0736	-156.987
40705	G	7	400	MK-040705-G400W	0.087	2000	0.103	0.016	16	8	21.0723	-156.987
40705	G	7	550	MK-040705-G550W	0.089	2234	0.101	0.012	12	5.37153	21.0711	-156.988
40705	G	7	700	MK-040705-G700W	0.088	2261	0.096	0.008	8	3.53826	21.0698	-156.988
40705	H	8	50	MK-040705-H050W	0.084	1078	0.132	0.048	48	44.5269	21.0776	-156.996
40705	H	8	100	MK-040705-H100W	0.088	1078	0.132	0.044	44	40.8163	21.0771	-156.996
40705	H	8	250	MK-040705-H250W	0.085	1054	0.1	0.015	15	14.2315	21.0758	-156.997
40705	H	8	400	MK-040705-H400W	0.085	2212	0.101	0.016	16	7.23327	21.0745	-156.997
40705	H	8	550	MK-040705-H550W	0.085	2242	0.105	0.02	20	8.92061	21.0733	-156.998
40705	H	8	700	MK-040705-H700W	0.085	2000	0.092	0.007	7	3.5	21.072	-156.998
40705	I	9	50	MK-040705-I050W	0.088	1086	0.11	0.022	22	20.2578	21.083	-157.013
40705	I	9	100	MK-040705-I100W	0.089	1081	0.118	0.029	29	26.827	21.0826	-157.013
40705	I	9	250	MK-040705-I250W	0.089	1070	0.115	0.026	26	24.2991	21.0813	-157.014
40705	I	9	400	MK-040705-I400W	0.084	2000	0.109	0.025	25	12.5	21.0801	-157.014
40705	I	9	550	MK-040705-I550W	0.084	2234	0.107	0.023	23	10.2954	21.0788	-157.015
40705	I	9	700	MK-040705-I700W	0.086	2240	0.094	0.008	8	3.57143	21.0776	-157.016
40805	A	1	50	MK-040805-A050W	0.088	1060	0.095	0.007	7	6.60377	21.0483	-156.887
40805	A	1	100	MK-040805-A100W	0.089	1044	0.095	0.006	6	5.74713	21.0479	-156.887
40805	A	1	250	MK-040805-A250W	0.084	1050	0.097	0.013	13	12.381	21.0466	-156.888
40805	A	1	400	MK-040805-A400W	0.088	2270	0.099	0.011	11	4.84581	21.0452	-156.888
40805	A	1	550	MK-040805-A550W	0.09	2265	0.099	0.009	9	3.97351	21.0439	-156.888
40805	A	1	700	MK-040805-A700W	0.09	2220	0.093	0.003	3	1.35135	21.0426	-156.889
40805	B	2	50	MK-040805-B050W	0.084	1015	0.104	0.02	20	19.7044	21.0555	-156.902
40805	B	2	100	MK-040805-B100W	0.088	1076	0.102	0.014	14	13.0112	21.0551	-156.902
40805	B	2	250	MK-040805-B250W	0.087	1100	0.094	0.007	7	6.36364	21.0538	-156.903
40805	B	2	400	MK-040805-B400W	0.088	2150	0.093	0.005	5	2.32558	21.0525	-156.903	poss some paint chips from boat
40805	B	2	550	MK-040805-B550W	0.089	2000	0.094	0.005	5	2.5	21.0512	-156.903
40805	B	2	700	MK-040805-B700W	0.084	2256	0.137	0.053	53	23.4929	21.0499	-156.904	Sample taken by boat crew
40805	C	3	50	MK-040805-C050W	0.083	1130	0.145	0.062	62	54.8673	21.0593	-156.924
40805	C	3	100	MK-040805-C100W	0.088	1150	0.119	0.031	31	26.9565	21.0589	-156.925
40805	C	3	250	MK-040805-C250W	0.084	1066	0.1	0.016	16	15.0094	21.0576	-156.925
40805	C	3	400	MK-040805-C400W	0.088	2194	0.098	0.01	10	4.55789	21.0563	-156.925
40805	C	3	550	MK-040805-C550W	0.084	2210	0.094	0.01	10	4.52489	21.0549	-156.926
40805	C	3	700	MK-040805-C700W	0.084	2285	0.094	0.01	10	4.37637	21.0536	-156.926	poss blue paint chip
40805	D	4	50	MK-040805-D050W	0.087	1100	0.109	0.022	22	20	21.0619	-156.939
40805	D	4	100	MK-040805-D100W	0.085	1050	0.106	0.021	21	20	21.0614	-156.94
40805	D	4	250	MK-040805-D250W	0.084	1044	0.092	0.008	8	7.66284	21.0601	-156.94
40805	D	4	400	MK-040805-D400W	0.088	2130	0.098	0.01	10	4.69484	21.0588	-156.94	poss rust chips on filter
40805	D	4	550	MK-040805-D550W	0.084	2190	0.091	0.007	7	3.19635	21.0575	-156.941
40805	D	4	700	MK-040805-D700W	0.085	2200	0.093	0.008	8	3.63636	21.0562	-156.941
40805	E	5	50	MK-040805-E050W	0.089	1080	0.122	0.033	33	30.5556	21.0653	-156.953
40805	E	5	100	MK-040805-E100W	0.088	1050	0.114	0.026	26	24.7619	21.0649	-156.953
40805	E	5	250	MK-040805-E250W	0.088	1076	0.111	0.023	23	21.3755	21.0636	-156.954
40805	E	5	400	MK-040805-E400W	0.088	2000	0.109	0.021	21	10.5	21.0623	-156.954
40805	E	5	550	MK-040805-E550W	0.085	1850	0.091	0.006	6	3.24324	21.061	-156.955
40805	E	5	700	MK-040805-E700W	0.085	2295	0.088	0.003	3	1.30719	21.0597	-156.955
40805	F	6	50	MK-040805-F050W	0.089	1055	0.1	0.011	11	10.4265	21.0698	-156.969
40805	F	6	100	MK-040805-F100W	0.088	985	0.1	0.012	12	12.1827	21.0694	-156.97
40805	F	6	250	MK-040805-F250W	0.084	1025	0.096	0.012	12	11.7073	21.0681	-156.97
40805	F	6	400	MK-040805-F400W	0.085	1630	0.093	0.008	8	4.90798	21.0669	-156.971
40805	F	6	550	MK-040805-F550W	0.088	1700	0.095	0.007	7	4.11765	21.0656	-156.971
40805	F	6	700	MK-040805-F700W	0.088	1685	0.092	0.004	4	2.37389	21.0643	-156.972
40805	G	7	50	MK-040805-G050W	0.088	1015	0.109	0.021	21	20.6897	21.0752	-156.986
40805	G	7	100	MK-040805-G100W	0.087	1030	0.095	0.008	8	7.76699	21.0749	-156.986
40805	G	7	250	MK-040805-G250W	0.089	1850	0.099	0.01	10	5.40541	21.0736	-156.987
40805	G	7	400	MK-040805-G400W	0.088		0.095	0.007	7		21.0723	-156.987	no volume entered on worksheet!
40805	G	7	550	MK-040805-G550W	0.088	1255	0.092	0.004	4	3.18725	21.0711	-156.988
40805	G	7	700	MK-040805-G700W	0.089	1700	0.093	0.004	4	2.35294	21.0698	-156.988
40805	H	8	50	MK-040805-H050W	0.088	900	0.106	0.018	18	20	21.0776	-156.996
40805	H	8	100	MK-040805-H100W	0.088	1015	0.095	0.007	7	6.89655	21.0771	-156.996
40805	H	8	250	MK-040805-H250W	0.085	1040	0.09	0.005	5	4.80769	21.0758	-156.997
40805	H	8	400	MK-040805-H400W	0.086	2220	0.093	0.007	7	3.15315	21.0745	-156.997
40805	H	8	550	MK-040805-H550W	0.085	2270	0.094	0.009	9	3.96476	21.0733	-156.998
40805	H	8	700	MK-040805-H700W	0.084	2265	0.09	0.006	6	2.64901	21.072	-156.998
40805	I	9	50	MK-040805-I050W	0.088	1100	0.1	0.012	12	10.9091	21.083	-157.013
40805	I	9	100	MK-040805-I100W	0.084	1070	0.095	0.011	11	10.2804	21.0826	-157.013
40805	I	9	250	MK-040805-I250W	0.084	1080	0.092	0.008	8	7.40741	21.0813	-157.014
40805	I	9	400	MK-040805-I400W	0.089	2270	0.097	0.008	8	3.52423	21.0801	-157.014
40805	I	9	550	MK-040805-I550W	0.083	2162	0.092	0.009	9	4.16281	21.0788	-157.015
40805	I	9	700	MK-040805-I700W	0.088	2260	0.093	0.005	5	2.21239	21.0776	-157.016

## Sheet: Suspended Sed Data Avgs
Transect	Distance Mark	Day 1	Day 2	Day 3	Avg			Transect	Distance Mark	Avg
A	50	9.92332	11.5385	6.60377	9.35518			A	700	2.07912
A	100	14.6667	8.41121	5.74713	9.60834			F	700	2.27577
A	250	9.71731	8.33333	12.381	10.1439			H	700	3.0745
A	400	16.2162	6.04651	4.84581	9.03618			E	550	3.16185
A	550	7.95756	11.3895	3.97351	7.77353			G	700	3.3755
A	700	2.68336	2.20264	1.35135	2.07912			D	700	3.63636
B	50	21.8009	19.6262	19.7044	20.3772			B	550	3.63752
B	100	27.3843	22.3256	13.0112	20.907			I	700	3.74447
B	250	12.1837	21.4953	6.36364	13.3476			C	700	4.18224
B	400	10.6762	7.07547	2.32558	6.6924			F	550	4.37582
B	550	3.10284	5.30973	2.5	3.63752			E	700	4.50167
B	700	6.21118	3.09051	23.4929	10.9315			G	550	4.82262
C	50	94.5693	88.8889	54.8673	79.4418			D	550	5.5739
C	100	38.3536	35.1648	26.9565	33.4917			H	400	5.96214
C	250	15.7699	14.0845	15.0094	14.9546			C	550	6.00206
C	400	9.63745	11.236	4.55789	8.4771			H	550	6.12439
C	550	5.45455	8.02676	4.52489	6.00206			D	400	6.28502
C	700	3.47826	4.69208	4.37637	4.18224			I	550	6.34947
D	50	27.9661	26.9767	20	24.9809			B	400	6.6924
D	100	21.3755	21	20	20.7918			F	400	6.9565
D	250	9	20.3704	7.66284	12.3444			A	550	7.77353
D	400	4.80349	9.35673	4.69484	6.28502			E	400	7.8733
D	550	9.97506	3.5503	3.19635	5.5739			G	400	8.20954
D	700			3.63636	3.63636			C	400	8.4771
E	50	54.2857	26.8519	30.5556	37.231			I	400	8.55426
E	100	42.7273	42.9907	24.7619	36.8266			A	400	9.03618
E	250	32	15.9624	21.3755	23.1126			A	50	9.35518
E	400	9.5	3.61991	10.5	7.8733			A	100	9.60834
E	550	4.40744	1.83486	3.24324	3.16185			A	250	10.1439
E	700	7.40741	4.79042	1.30719	4.50167			H	250	10.1848
F	50	27.6786	22.8571	10.4265	20.3208			B	700	10.9315
F	100	28.5714	24.9307	12.1827	21.895			G	250	11.0225
F	250	15.356	22.2222	11.7073	16.4285			D	250	12.3444
F	400	7.03297	8.92857	4.90798	6.9565			B	250	13.3476
F	550	3.73832	5.27148	4.11765	4.37582			C	250	14.9546
F	700	2.21729	2.23614	2.37389	2.27577			G	100	16.3676
G	50	23.5849	21.1397	20.6897	21.8048			F	250	16.4285
G	100	20	21.3358	7.76699	16.3676			I	250	17.2355
G	250	14.7826	12.8795	5.40541	11.0225			I	100	19.6419
G	400	8.41908	8		8.20954			I	50	19.764
G	550	5.90909	5.37153	3.18725	4.82262			F	50	20.3208
G	700	4.23529	3.53826	2.35294	3.3755			B	50	20.3772
H	50	28.7582	44.5269	20	31.095			D	100	20.7918
H	100	24.5161	40.8163	6.89655	24.0763			B	100	20.907
H	250	11.5152	14.2315	4.80769	10.1848			G	50	21.8048
H	400	7.5	7.23327	3.15315	5.96214			F	100	21.895
H	550	5.4878	8.92061	3.96476	6.12439			E	250	23.1126
H	700		3.5	2.64901	3.0745			H	100	24.0763
I	50	28.125	20.2578	10.9091	19.764			D	50	24.9809
I	100	21.8182	26.827	10.2804	19.6419			H	50	31.095
I	250	20	24.2991	7.40741	17.2355			C	100	33.4917
I	400	9.63855	12.5	3.52423	8.55426			E	100	36.8266
I	550	4.59016	10.2954	4.16281	6.34947			E	50	37.231
I	700	5.44959	3.57143	2.21239	3.74447			C	50	79.4418
